# Supplementary material for: Three Autochthonous Cases of Amoebic Liver Abscess Clustered in a Small Village of Tuscany (Central Italy), a Non-Endemic Area
Source: Pathogens. 2025 Jun 20;14(7):609. doi: 10.3390/pathogens14070609 (PMC12299887; doi:10.3390/pathogens14070609)
Supplement: Supplementary file 1 [file pathogens-14-00609-s001.zip]

Archive with 1 entries (1 files):
- pathogens-3700046-supplementary.pdf
